# Supplementary material for: Assessing genetic and agronomic gains in rice yield in sub-Saharan Africa: A meta-analysis
Source: Field Crops Res. 2022 Oct 15;287:108652. doi: 10.1016/j.fcr.2022.108652 (PMC9489921; doi:10.1016/j.fcr.2022.108652)
Supplement: Supplementary file 1 — Supplementary material [file mmc1.xlsx]

## Sheet: papers used
# comparision	# paper	Reference	Year	Number of replications	Year of trial conducted	Number of trials	Number of locations	Number of seasons	Number of varieties tested	Season	Country	Location	Lat	Long	Production system	N	P	K	N	P	K	Management factor	Control remark	Control type	Treatment remark	Check variety (VC)	Variety with highest yield in control (VHC)	Variety with highest yield in treament (VHT)	Variety with gigh yield-responsive (VHR)
1	1	Saito et al.	2019	4	2014/2015	2	1	2	5	WS	Ivory Coast	Mbe	7°52′ N	5°6′ W	IL	0	30	50	120	30	50	Fertilizer (N)	PK	Control without external input or nutrient omission (C1)	Typical blanket recommendated fertilizer application	Bouaké189	WITA9	WITA9	NIL130
2	2	Gueye and Becker	2011	4	1998/1999	2	1	2	13	DS	Senegal	Ndiaye	16° 11ʹ N	16° 15ʹW	IL	0	NA	NA	150	NA	NA	Fertilizer (N)	PK	Control without external input or nutrient omission (C1)	Typical blanket recommendated fertilizer application	Sahel 108	IKP	Farox 239-3-3-2	Farox 239-3-3-2
3	3	Saito et al.	2010	2	2006-2008	6	3	4	28	WS	Benin	Southernwest Benin	6°N	1°E	IL	0	0	0	78	13	25	Fertilizer (NPK)	No NPK	Control without external input or nutrient omission (C1)	Typical blanket recommendated fertilizer application	WITA4	NERICA-L-54	NERICA-L-54	NERICA-L-35
4	4	Djaman et al.	2018	3	2015	1	1	1	5	DS	Senegal	Fanaye	16° 32ʹ N	15° 11ʹW	IL	150	50	50	200	50	50	Fertilizer (N)	NPK+continous flooding	Recommended practices (C2)	Addiitonal high N	Sahel 202	Nerica S-44	Sahel 202	Sahel 202
5	4	Djaman et al.	2018	3	2015	1	1	1	5	DS	Senegal	Fanaye	16° 32ʹ N	15° 11ʹW	IL	150	50	50	200	50	50	Fertilizer (N)	NPK+AWD30	Recommended practices (C2)	Addiitonal high N	Sahel 202	Nerica S-44	AR	Nerica S-44
6	4	Djaman et al.	2018	3	2015	1	1	1	5	DS	Senegal	Fanaye	16° 32ʹ N	15° 11ʹW	IL	150	50	50	200	50	50	Fertilizer (N)	NPK+AWD60	Recommended practices (C2)	Addiitonal high N	Sahel 202	Sahel 202	Nerica-S-21	Nerica S-21
7	4	Djaman et al.	2018	3	2015	1	1	1	5	WS	Senegal	Fanaye	16° 32ʹ N	15° 11ʹW	IL	150	50	50	200	50	50	Fertilizer (N)	NPK+continous flooding	Recommended practices (C2)	Addiitonal high N	Sahel 202	Nerica S-21	Nerica S-21	Sahel 202
8	4	Djaman et al.	2018	3	2015	1	1	1	5	WS	Senegal	Fanaye	16° 32ʹ N	15° 11ʹW	IL	150	50	50	200	50	50	Fertilizer (N)	NPK+AWD30	Recommended practices (C2)	Addiitonal high N	Sahel 202	AR	Sahel 210	Sahel 210
9	4	Djaman et al.	2018	3	2015	1	1	1	5	WS	Senegal	Fanaye	16° 32ʹ N	15° 11ʹW	IL	150	50	50	200	50	50	Fertilizer (N)	NPK+AWD60	Recommended practices (C2)	Addiitonal high N	Sahel 202	AR	Nerica S-44	Nerica S-44
10	4	Djaman et al.	2018	3	2015	1	1	1	5	DS	Senegal	Fanaye	16° 32ʹ N	15° 11ʹW	IL	0	50	50	150	50	50	Fertilizer (N)	PK+continous flooding	Control without external input or nutrient omission (C1)	NPK+continous flooding	Sahel 202	Nerica S-21	Nerica S-44	AR
11	4	Djaman et al.	2018	3	2015	1	1	1	5	DS	Senegal	Fanaye	16° 32ʹ N	15° 11ʹW	IL	0	50	50	150	50	50	Fertilizer (N)	PK+AWD30	Control without external input or nutrient omission (C1)	NPK+AWD30	Sahel 202	Sahel 210	Nerica S-21	AR
12	4	Djaman et al.	2018	3	2015	1	1	1	5	DS	Senegal	Fanaye	16° 32ʹ N	15° 11ʹW	IL	0	50	50	150	50	50	Fertilizer (N)	PK+AWD60	Control without external input or nutrient omission (C1)	NPK+AWD60	Sahel 202	Sahel 210	Sahel 202	Nerica S-44
13	4	Djaman et al.	2018	3	2015	1	1	1	5	WS	Senegal	Fanaye	16° 32ʹ N	15° 11ʹW	IL	0	50	50	150	50	50	Fertilizer (N)	PK+continous flooding	Control without external input or nutrient omission (C1)	NPK+continous flooding	Sahel 202	AR	Nerica S-21	Nerica S-21
14	4	Djaman et al.	2018	3	2015	1	1	1	5	WS	Senegal	Fanaye	16° 32ʹ N	15° 11ʹW	IL	0	50	50	150	50	50	Fertilizer (N)	PK+AWD30	Control without external input or nutrient omission (C1)	NPK+AWD30	Sahel 202	AR	AR	Nerica S-21
15	4	Djaman et al.	2018	3	2015	1	1	1	5	WS	Senegal	Fanaye	16° 32ʹ N	15° 11ʹW	IL	0	50	50	150	50	50	Fertilizer (N)	PK+AWD60	Control without external input or nutrient omission (C1)	NPK+AWD60	Sahel 202	Nerica S-21	AR	AR
16	4	Djaman et al.	2018	3	2015	1	1	1	5	DS	Senegal	Fanaye	16° 32ʹ N	15° 11ʹW	IL	150	50	50	150	50	50	Water	NPK+continous flooding	Recommended practices (C2)	NPK+AWD30	Sahel 202	Nerica S-44	Nerica S-21	Nerica S-21
17	4	Djaman et al.	2018	3	2015	1	1	1	5	WS	Senegal	Fanaye	16° 32ʹ N	15° 11ʹW	IL	150	50	50	150	50	50	Water	NPK+continous flooding	Recommended practices (C2)	NPK+AWD30	Sahel 202	Nerica S-21	AR	AR
18	5	Djaman et al.	2016	3	2012	1	1	1	5	DS	Senegal	Ndiaye	16° 11ʹ N	16° 15ʹW	IL	120	26	0	120	26	50	Fertilizer (K)	NP	Control without external input or nutrient omission (C1)	NPK	Sahel 108	Sahel 108	Sahel 108	Sahel 328
19	5	Djaman et al.	2016	3	2012	1	1	1	5	WS	Senegal	Ndiaye	16° 11ʹ N	16° 15ʹW	IL	120	26	0	120	26	50	Fertilizer (K)	NP	Control without external input or nutrient omission (C1)	NPK	Sahel 108	Sahel 139	Sahel 108	Sahel 328
20	5	Djaman et al.	2016	3	2012	1	1	1	5	DS	Senegal	Fanaye	16° 32ʹ N	15° 11ʹW	IL	120	26	0	120	26	50	Fertilizer (K)	NP	Control without external input or nutrient omission (C1)	NPK	Sahel 108	Sahel 108	Sahel 177	Sahel 328
21	5	Djaman et al.	2016	3	2012	1	1	1	5	WS	Senegal	Fanaye	16° 32ʹ N	15° 11ʹW	IL	120	26	0	120	26	50	Fertilizer (K)	NP	Control without external input or nutrient omission (C1)	NPK	Sahel 108	Sahel 139	Sahel 108	Pusa Basmati
22	5	Djaman et al.	2016	3	2012	1	1	1	5	DS	Senegal	Ndiaye	16° 11ʹ N	16° 15ʹW	IL	120	26	0	150	26	0	Fertilizer (N)	NP	Recommended practices (C2)	Addiitonal high N	Sahel 108	Sahel 108	Sahel 108	Sahel 139
23	5	Djaman et al.	2016	3	2012	1	1	1	5	WS	Senegal	Ndiaye	16° 11ʹ N	16° 15ʹW	IL	120	26	0	150	26	0	Fertilizer (N)	NP	Recommended practices (C2)	Addiitonal high N	Sahel 108	Sahel 139	Sahel 108	Sahel 328
24	5	Djaman et al.	2016	3	2012	1	1	1	5	DS	Senegal	Fanaye	16° 32ʹ N	15° 11ʹW	IL	120	26	0	150	26	0	Fertilizer (N)	NP	Recommended practices (C2)	Addiitonal high N	Sahel 108	Sahel 108	Sahel 139	Sahel 139
25	5	Djaman et al.	2016	3	2012	1	1	1	5	WS	Senegal	Fanaye	16° 32ʹ N	15° 11ʹW	IL	120	26	0	150	26	0	Fertilizer (N)	NP	Recommended practices (C2)	Addiitonal high N	Sahel 108	Sahel 139	Sahel 139	Sahel 328
26	5	Djaman et al.	2016	3	2012	1	1	1	5	DS	Senegal	Ndiaye	16° 11ʹ N	16° 15ʹW	IL	120	26	50	150	26	50	Fertilizer (N)	NPK	Recommended practices (C2)	Addiitonal high N	Sahel 108	Sahel 108	Sahel 177	Sahel 177
27	5	Djaman et al.	2016	3	2012	1	1	1	5	WS	Senegal	Ndiaye	16° 11ʹ N	16° 15ʹW	IL	120	26	50	150	26	50	Fertilizer (N)	NPK	Recommended practices (C2)	Addiitonal high N	Sahel 108	Sahel 108	Sahel 108	Sahel 177
28	5	Djaman et al.	2016	3	2012	1	1	1	5	DS	Senegal	Fanaye	16° 32ʹ N	15° 11ʹW	IL	120	26	50	150	26	50	Fertilizer (N)	NPK	Recommended practices (C2)	Addiitonal high N	Sahel 108	Sahel 177	Sahel 177	Sahel 177
29	5	Djaman et al.	2016	3	2012	1	1	1	5	WS	Senegal	Fanaye	16° 32ʹ N	15° 11ʹW	IL	120	26	50	150	26	50	Fertilizer (N)	NPK	Recommended practices (C2)	Addiitonal high N	Sahel 108	Sahel 108	Sahel 108	Sahel 328
30	5	Djaman et al.	2016	3	2012	1	1	1	5	DS	Senegal	Ndiaye	16° 11ʹ N	16° 15ʹW	IL	0	26	50	120	26	50	Fertilizer (N)	PK	Control without external input or nutrient omission (C1)	NPK	Sahel 108	Sahel 177	Sahel 108	Sahel 108
31	5	Djaman et al.	2016	3	2012	1	1	1	5	WS	Senegal	Ndiaye	16° 11ʹ N	16° 15ʹW	IL	0	26	50	120	26	50	Fertilizer (N)	PK	Control without external input or nutrient omission (C1)	NPK	Sahel 108	Sahel 108	Sahel 108	Pusa Basmati
32	5	Djaman et al.	2016	3	2012	1	1	1	5	DS	Senegal	Fanaye	16° 32ʹ N	15° 11ʹW	IL	0	26	50	120	26	50	Fertilizer (N)	PK	Control without external input or nutrient omission (C1)	NPK	Sahel 108	Sahel 139	Sahel 108	Sahel 108
33	5	Djaman et al.	2016	3	2012	1	1	1	5	WS	Senegal	Fanaye	16° 32ʹ N	15° 11ʹW	IL	0	26	50	120	26	50	Fertilizer (N)	PK	Control without external input or nutrient omission (C1)	NPK	Sahel 108	Sahel 108	Sahel 177	Sahel 177
34	6	Djaman et al.	2018b	3	2016	1	1	1	4	DS	Senegal	Ndiaye	16° 11ʹ N	16° 15ʹW	IL	0	26	50	120	26	50	Fertilizer (N)	PK+3 splits	Control without external input or nutrient omission (C1)	NPK+3 splits	Sahel 108	Sahel 108	AR033H	AR032H
35	6	Djaman et al.	2018b	3	2016	1	1	1	4	WS	Senegal	Ndiaye	16° 11ʹ N	16° 15ʹW	IL	0	26	50	120	26	50	Fertilizer (N)	PK+3 splits	Control without external input or nutrient omission (C1)	NPK+3 splits	Sahel 108	AR032H	AR031H	AR031H
36	6	Djaman et al.	2018b	3	2016	1	1	1	4	DS	Senegal	Ndiaye	16° 11ʹ N	16° 15ʹW	IL	0	26	50	120	26	50	Fertilizer (N)	PK+4 splits	Control without external input or nutrient omission (C1)	NPK+4 splits	Sahel 108	Sahel 108	AR033H	AR033H
37	6	Djaman et al.	2018b	3	2016	1	1	1	4	WS	Senegal	Ndiaye	16° 11ʹ N	16° 15ʹW	IL	0	26	50	120	26	50	Fertilizer (N)	PK+4 splits	Control without external input or nutrient omission (C1)	NPK+4 splits	Sahel 108	AR032H	AR031H	AR031H
38	6	Djaman et al.	2018b	3	2016	1	1	1	4	DS	Senegal	Ndiaye	16° 11ʹ N	16° 15ʹW	IL	120	26	50	150	26	50	Fertilizer (N)	NPK+3 splits	Recommended practices (C2)	Addiitonal high N	Sahel 108	AR033H	AR033H	Sahel 108
39	6	Djaman et al.	2018b	3	2016	1	1	1	4	WS	Senegal	Ndiaye	16° 11ʹ N	16° 15ʹW	IL	120	26	50	150	26	50	Fertilizer (N)	NPK+3 splits	Recommended practices (C2)	Addiitonal high N	Sahel 108	AR031H	AR032H	Sahel 108
40	6	Djaman et al.	2018b	3	2016	1	1	1	4	DS	Senegal	Ndiaye	16° 11ʹ N	16° 15ʹW	IL	120	26	50	150	26	50	Fertilizer (N)	NPK+4 splits	Recommended practices (C2)	Addiitonal high N	Sahel 108	AR033H	AR033H	AR032H
41	6	Djaman et al.	2018b	3	2016	1	1	1	4	WS	Senegal	Ndiaye	16° 11ʹ N	16° 15ʹW	IL	120	26	50	150	26	50	Fertilizer (N)	NPK+4 splits	Recommended practices (C2)	Addiitonal high N	Sahel 108	AR032H	AR033H	AR033H
42	6	Djaman et al.	2018b	3	2016	1	1	1	4	DS	Senegal	Ndiaye	16° 11ʹ N	16° 15ʹW	IL	120	26	50	180	26	50	Fertilizer (N)	NPK+3 splits	Recommended practices (C2)	Addiitonal high N	Sahel 108	AR033H	Sahel 108	Sahel 108
43	6	Djaman et al.	2018b	3	2016	1	1	1	4	WS	Senegal	Ndiaye	16° 11ʹ N	16° 15ʹW	IL	120	26	50	180	26	50	Fertilizer (N)	NPK+3 splits	Recommended practices (C2)	Addiitonal high N	Sahel 108	AR031H	AR032H	Sahel 108
44	6	Djaman et al.	2018b	3	2016	1	1	1	4	DS	Senegal	Ndiaye	16° 11ʹ N	16° 15ʹW	IL	120	26	50	180	26	50	Fertilizer (N)	NPK+4 splits	Recommended practices (C2)	Addiitonal high N	Sahel 108	AR033H	AR033H	Sahel 108
45	6	Djaman et al.	2018b	3	2016	1	1	1	4	WS	Senegal	Ndiaye	16° 11ʹ N	16° 15ʹW	IL	120	26	50	180	26	50	Fertilizer (N)	NPK+4 splits	Recommended practices (C2)	Addiitonal high N	Sahel 108	AR031H	AR032H	Sahel 108
46	7	Kanfany et al.	2014	3	2010/2011	2	1	2	14	WS	Senegal	Ndiaye	16° 11ʹ N	16° 15ʹW	IL	0	0	0	112.5	13.3	24.8	Fertilizer (N)	No NPK	Control without external input or nutrient omission (C1)	NPK	Sahel 108	IR81954H	IR80228H	Sahel 108
47	7	Kanfany et al.	2014	3	2010/2011	2	1	2	14	WS	Senegal	Ndiaye	16° 11ʹ N	16° 15ʹW	IL	112.5	13.3	24.8	150	17.5	33	Fertilizer (N)	NPK	Recommended practices (C2)	Addiitonal high N	Sahel 108	IR80228H	Sahel 108	Sahel 108
48	8	Mel et al.	2018	3	2012	1	1	1	6	DS	Senegal	Ndiaye	16° 11ʹ N	16° 15ʹW	IL	0	26	50	120	26	50	Fertilizer (N)	PK	Control without external input or nutrient omission (C1)	NPK	Sahel 108	Sahel 108	IR76346-B-B-10-1-1-1	IR 4630
49	8	Mel et al.	2018	3	2012	1	1	1	6	DS	Senegal	Ndiaye	16° 11ʹ N	16° 15ʹW	IL	120	26	50	150	26	50	Fertilizer (N)	NPK	Recommended practices (C2)	Addiitonal high N	Sahel 108	IR76346-B-B-10-1-1-1	IR 59418-7B-21-3	IR 4630
50	8	Mel et al.	2018	3	2012	1	1	1	6	DS	Senegal	Ndiaye	16° 11ʹ N	16° 15ʹW	IL	120	26	50	150	26	50	Fertilizer (NPK + Zn)	NPK	Recommended practices (C2)	NPK-Zn	Sahel 108	IR76346-B-B-10-1-1-1	Sahel 108	IR 4630
51	8	Mel et al.	2018	3	2012	1	1	1	6	DS	Senegal	Ndiaye	16° 11ʹ N	16° 15ʹW	IL	120	26	50	150	26	50	Fertilizer (NPK + Gypsum)	NPK	Recommended practices (C2)	NPK-gypsum	Sahel 108	IR76346-B-B-10-1-1-1	IR 31785	IR 31785
52	8	Mel et al.	2018	3	2012	1	1	1	6	WS	Senegal	Ndiaye	16° 11ʹ N	16° 15ʹW	IL	0	26	50	120	26	50	Fertilizer (N)	PK	Control without external input or nutrient omission (C1)	NPK	Sahel 108	IR 59418-7B-21-3	IR 31785	IR 31785
53	8	Mel et al.	2018	3	2012	1	1	1	6	WS	Senegal	Ndiaye	16° 11ʹ N	16° 15ʹW	IL	120	26	50	150	26	50	Fertilizer (N)	NPK	Recommended practices (C2)	Addiitonal high N	Sahel 108	IR 31785	Sahel 108	Sahel 108
54	8	Mel et al.	2018	3	2012	1	1	1	6	WS	Senegal	Ndiaye	16° 11ʹ N	16° 15ʹW	IL	120	26	50	150	26	50	Fertilizer (NPK + Zn)	NPK	Recommended practices (C2)	NPK-Zn	Sahel 108	IR 31785	Sahel 108	IR 4630
55	8	Mel et al.	2018	3	2012	1	1	1	6	WS	Senegal	Ndiaye	16° 11ʹ N	16° 15ʹW	IL	120	26	50	120	26	50	Fertilizer (NPK + Gypsum)	NPK	Recommended practices (C2)	NPK-gypsum	Sahel 108	IR 31785	Sahel 108	Sahel 108
56	8	Mel et al.	2018	3	2013	1	1	1	6	DS	Senegal	Ndiaye	16° 11ʹ N	16° 15ʹW	IL	0	26	50	120	26	50	Fertilizer (N)	PK	Control without external input or nutrient omission (C1)	NPK	Sahel 108	Sahel 108	Sahel 108	IR72593-B-3-2-3-8
57	8	Mel et al.	2018	3	2013	1	1	1	6	DS	Senegal	Ndiaye	16° 11ʹ N	16° 15ʹW	IL	120	26	50	150	26	50	Fertilizer (N)	NPK	Recommended practices (C2)	Addiitonal high N	Sahel 108	Sahel 108	IR 59418-7B-21-3	IR 59418-7B-21-3
58	8	Mel et al.	2018	3	2013	1	1	1	6	DS	Senegal	Ndiaye	16° 11ʹ N	16° 15ʹW	IL	120	26	50	150	26	50	Fertilizer (NPK + Zn)	NPK	Recommended practices (C2)	NPK-Zn	Sahel 108	Sahel 108	IR 59418-7B-21-3	IR 59418-7B-21-3
59	8	Mel et al.	2018	3	2013	1	1	1	6	DS	Senegal	Ndiaye	16° 11ʹ N	16° 15ʹW	IL	120	26	50	150	26	50	Fertilizer (NPK + Gypsum)	NPK	Recommended practices (C2)	NPK-gypsum	Sahel 108	Sahel 108	IR 31785	IR 31785
60	8	Mel et al.	2018	3	2012	1	1	1	6	DS	Senegal	Ndiaye	16° 11ʹ N	16° 15ʹW	IL	0	26	50	120	26	50	Fertilizer (N)	PK	Control without external input or nutrient omission (C1)	NPK	Sahel 108	IR4630	IR76346-B-B-10-1-1-1	IR76346-B-B-10-1-1-1
61	8	Mel et al.	2018	3	2012	1	1	1	6	DS	Senegal	Ndiaye	16° 11ʹ N	16° 15ʹW	IL	120	26	50	150	26	50	Fertilizer (N)	NPK	Recommended practices (C2)	Addiitonal high N	Sahel 108	IR76346-B-B-10-1-1-1	IR72593-B-3-2-3-8	IR 59418-7B-21-3
62	8	Mel et al.	2018	3	2012	1	1	1	6	DS	Senegal	Ndiaye	16° 11ʹ N	16° 15ʹW	IL	120	26	50	150	26	50	Fertilizer (NPK + Zn)	NPK	Recommended practices (C2)	NPK-Zn	Sahel 108	IR76346-B-B-10-1-1-1	IR4630	IR4630
63	8	Mel et al.	2018	3	2012	1	1	1	6	DS	Senegal	Ndiaye	16° 11ʹ N	16° 15ʹW	IL	120	26	50	150	26	50	Fertilizer (NPK + Gypsum)	NPK	Recommended practices (C2)	NPK-gypsum	Sahel 108	IR76346-B-B-10-1-1-1	IR76346-B-B-10-1-1-1	IR 31785
64	8	Mel et al.	2018	3	2012	1	1	1	6	WS	Senegal	Ndiaye	16° 11ʹ N	16° 15ʹW	IL	0	26	50	120	26	50	Fertilizer (N)	PK	Control without external input or nutrient omission (C1)	NPK	Sahel 108	IR 59418-7B-21-3	IR72593-B-3-2-3-8	IR72593-B-3-2-3-8
65	8	Mel et al.	2018	3	2012	1	1	1	6	WS	Senegal	Ndiaye	16° 11ʹ N	16° 15ʹW	IL	120	26	50	150	26	50	Fertilizer (N)	NPK	Recommended practices (C2)	Addiitonal high N	Sahel 108	IR72593-B-3-2-3-8	IR76346-B-B-10-1-1-1	IR76346-B-B-10-1-1-1
66	8	Mel et al.	2018	3	2012	1	1	1	6	WS	Senegal	Ndiaye	16° 11ʹ N	16° 15ʹW	IL	120	26	50	150	26	50	Fertilizer (NPK + Zn)	NPK	Recommended practices (C2)	NPK-Zn	Sahel 108	IR72593-B-3-2-3-8	IR76346-B-B-10-1-1-1	IR 31785
67	8	Mel et al.	2018	3	2012	1	1	1	6	WS	Senegal	Ndiaye	16° 11ʹ N	16° 15ʹW	IL	120	26	50	150	26	50	Fertilizer (NPK + Gypsum)	NPK	Recommended practices (C2)	NPK-gypsum	Sahel 108	IR72593-B-3-2-3-8	IR76346-B-B-10-1-1-1	IR 31785
68	8	Mel et al.	2018	3	2013	1	1	1	6	DS	Senegal	Ndiaye	16° 11ʹ N	16° 15ʹW	IL	0	26	50	120	26	50	Fertilizer (N)	PK	Control without external input or nutrient omission (C1)	NPK	Sahel 108	IR72593-B-3-2-3-8	IR72593-B-3-2-3-8	IR76346-B-B-10-1-1-1
69	8	Mel et al.	2018	3	2013	1	1	1	6	DS	Senegal	Ndiaye	16° 11ʹ N	16° 15ʹW	IL	120	26	50	150	26	50	Fertilizer (N)	NPK	Recommended practices (C2)	Addiitonal high N	Sahel 108	IR72593-B-3-2-3-8	IR72593-B-3-2-3-8	IR72593-B-3-2-3-8
70	8	Mel et al.	2018	3	2013	1	1	1	6	DS	Senegal	Ndiaye	16° 11ʹ N	16° 15ʹW	IL	120	26	50	150	26	50	Fertilizer (NPK + Zn)	NPK	Recommended practices (C2)	NPK-Zn	Sahel 108	IR72593-B-3-2-3-8	Sahel 108	IR 59418-7B-21-3
71	8	Mel et al.	2018	3	2013	1	1	1	6	DS	Senegal	Ndiaye	16° 11ʹ N	16° 15ʹW	IL	120	26	50	150	26	50	Fertilizer (NPK + Gypsum)	NPK	Recommended practices (C2)	NPK-gypsum	Sahel 108	IR72593-B-3-2-3-8	IR 31785	IR 31785
76	10	Oikeh et al.	2009	3	2005/2006	2	1	2	4	WS	Benin	Niaouli	06° 44ʹ N	02° 08ʹW	IL	0	26	25	30	26	25	Fertilizer (N)	PK	Control without external input or nutrient omission (C1)	NPK	WAB56-104	Nerica 4	Nerica 4	Nerica 4
77	11	Ofori et al.	2005	3	2001/2002	1	1	2	23	WS	Ghana	Ashanti	6°55'N	1°55'W	IL	20	0	0	90	20	37	Fertilizer (NPK)	N only + farmer weed control	Farmer practice or low input level (C3)	NPK + herbicide/manual weedings	TOX 3108-56-4-2-2-1	WITA 7	WITA 1	WITA 5
78	11	Ofori et al.	2005	3	2001/2002	1	1	2	23	WS	Ghana	Ashanti	6°55'N	1°55'W	RL	20	0	0	90	20	37	Fertilizer (NPK)	N only + farmer weed control	Farmer practice or low input level (C3)	NPK + herbicide/manual weedings	TOX 3108-56-4-2-2-2	WITA 7	WITA 7	WITA 1
79	11	Ofori et al.	2005	3	2001/2002	1	1	2	23	WS	Ghana	Ashanti	6°55'N	1°55'W	RU	20	0	0	90	20	37	Fertilizer (NPK)	N only + farmer weed control	Farmer practice or low input level (C3)	NPK + herbicide/manual weedings	TOX 3108-56-4-2-2-2	WITA 7	TOX 3108-56-4-2-2-1	TOX 3108-56-4-2-2-1
80	12	Njinju et al.	2018	3	2013	1	1	1	3	WS	Kenya	Mwea	0°39′ S	37°22′ E	IL	75	11	21	125	11	21	Fertilizer (N)	NPK	Recommended practices (C2)	Addiitonal high N	Basmati 370	BW196	BW196	BW196
81	12	Njinju et al.	2018	3	2014	1	1	1	3	WS	Kenya	Mwea	0°39′ S	37°22′ E	IL	75	11	21	125	11	21	Fertilizer (N)	NPK	Recommended practices (C2)	Addiitonal high N	Basmati 370	Basmati 370	Basmati 370	Basmati 370
82	12	Njinju et al.	2018	3	2015	1	1	1	3	WS	Kenya	Mwea	0°39′ S	37°22′ E	IL	75	11	21	125	11	21	Fertilizer (N)	NPK	Recommended practices (C2)	Addiitonal high N	Basmati 370	BW196	BW196	Basmati 370
83	12	Njinju et al.	2018	3	2013	1	1	1	3	WS	Kenya	Mwea	0°39′ S	37°22′ E	IL	75	11	21	225	11	21	Fertilizer (N)	NPK	Recommended practices (C2)	Addiitonal high N	Basmati 370	BW196	BW196	BW196
84	12	Njinju et al.	2018	3	2014	1	1	1	3	WS	Kenya	Mwea	0°39′ S	37°22′ E	IL	75	11	21	225	11	21	Fertilizer (N)	NPK	Recommended practices (C2)	Addiitonal high N	Basmati 370	Basmati 370	Basmati 370	Basmati 370
85	12	Njinju et al.	2018	3	2015	1	1	1	3	WS	Kenya	Mwea	0°39′ S	37°22′ E	IL	75	11	21	225	11	21	Fertilizer (N)	NPK	Recommended practices (C2)	Addiitonal high N	Basmati 370	BW196	BW196	BW196
86	14	Tippe et al.	2017	5	2012	1	2	1	3	WS	Tanzania	Kyela	09°35′08'' S/09°37′30'' S	33°48′43'' E/33°52′30'' E	RU	34.8	14.4	7.4	34.8	14.4	7.4	Crop establishment (sowing time)	S1 (early sowing)	Recommended practices (C2)	S3 (Late sowing)	Super indica	Mwangulu	Mwangulu	Mwangulu
87	14	Tippe et al.	2017	5	2013	1	2	1	3	WS	Tanzania	Kyela	09°35′08'' S/09°37′30'' S	33°48′43'' E/33°52′30'' E	RU	34.8	14.4	7.4	34.8	14.4	7.4	Crop establishment (sowing time)	S1 (early sowing)	Recommended practices (C2)	S3 (Late sowing)	Supa indica	Nerica-14	Nerica-14	Nerica-14
88	14	Tippe et al.	2017	5	2014	1	2	1	3	WS	Tanzania	Kyela	09°35′08'' S/09°37′30'' S	33°48′43'' E/33°52′30'' E	RU	34.8	14.4	7.4	34.8	14.4	7.4	Crop establishment (sowing time)	S1 (early sowing)	Recommended practices (C2)	S3 (Late sowing)	Supa indica	Mwangulu	Supa indica	Super indica
89	14	Tippe et al.	2017	5	2013	1	2	1	3	WS	Tanzania	Kyela	09°35′08'' S/09°37′30'' S	33°48′43'' E/33°52′30'' E	RL	34.8	14.4	7.4	34.8	14.4	7.4	Crop establishment (sowing time)	S1 (early sowing)	Recommended practices (C2)	S3 (Late sowing)	Supa indica	Supa indica	IR64	Nerica-L-20
90	14	Tippe et al.	2017	5	2014	1	2	1	3	WS	Tanzania	Kyela	09°35′08'' S/09°37′30'' S	33°48′43'' E/33°52′30'' E	RL	34.8	14.4	7.4	34.8	14.4	7.4	Crop establishment (sowing time)	S1 (early sowing)	Recommended practices (C2)	S3 (Late sowing)	Supa indica	Supa indica	IR64	IR64
91	16	Moro et al.	2015	3	2011/2012	2	1	2	3	WS	Ghana	Kumasi	6°40′59''N	1°37′0'' W	RL	0	26	40	90	26	50	Fertilizer (N)	NP	Control without external input or nutrient omission (C1)	NPK	Jasmine 85	Marshall	Sikamo	Jasmine 85
92	16	Moro et al.	2016	3	2011/2013	2	1	2	3	WS	Ghana	Kumasi	6°40′59''N	1°37′0'' W	RL	90	26	40	150	26	50	Fertilizer (N)	NPK	Recommended practices (C2)	Addiitonal high N	Jasmine 85	Sikamo	Jasmine 85	Marshall
93	17	Kone et al.	2011	3	1998/2000	3	1	3	5	WS	Ivory Coast	Man	7°2′N	7°4′ W	RL	60	0	50	30	50	50	Fertilizer (P)	NK	Control without external input or nutrient omission (C1)	NPK	WAB 56-104	WAB450-11-1-P-40-1-H	WAB 56-104	WAB450-1-B-P-38-HB
94	17	Kone et al.	2011	3	1998/2000	3	1	3	5	WS	Ivory Coast	Man	7°2′N	7°4′ W	RL	60	50	50	30	150	50	Fertilizer (P)	NPK	Recommended practices (C2)	Addiitonal high P	WAB 56-104	WAB 56-104	WAB450-1-B-P-38-HB	WAB450-24-3-2-P-18-HB
95	17	Kone et al.	2011	3	1998/2000	3	1	3	5	WS	Ivory Coast	Man	7°2′N	7°4′ W	RL	60	50	50	30	150	50	Fertilizer (P)	TSP (P source)	Recommended practices (C2)	Tilemsi PR	WAB 56-104	Nerica 1	WAB 56-104	WAB 56-104
96	18	Krupnik et al.	2012	3	2008	1	1	2	7	DS	Senegal	Ndiaye	16° 11ʹ N	16° 15ʹW	IL	122.8	19.3	0	147.8	22.3	62	Weed	Recommended Management Practices weed-free	Recommended practices (C2)	SRI weed-free	Sahel 108	NERICA-L55	WAS 161-B-9-2	WAS 161-B-9-2
97	18	Krupnik et al.	2012	3	2008	1	1	2	7	DS	Senegal	Ndiaye	16° 11ʹ N	16° 15ʹW	IL	122.8	19.3	0	147.8	22.3	62	Weed	Recommended Management Practices weedy	Recommended practices (C2)	SRI weedy	Sahel 108	Jaya	Sahel-202	Sahel-202
98	18	Krupnik et al.	2012	3	2008	1	1	2	7	WS	Senegal	Ndiaye	16° 11ʹ N	16° 15ʹW	IL	122.8	19.3	0	147.8	22.3	62	Weed	Recommended Management Practices weed-free	Recommended practices (C2)	SRI weed-free	Sahel 108	NERICA-L55	IR64	TOG5681
99	18	Krupnik et al.	2012	3	2008	1	1	2	7	WS	Senegal	Ndiaye	16° 11ʹ N	16° 15ʹW	IL	122.8	19.3	0	147.8	22.3	62	Weed	Recommended Management Practices weedy	Recommended practices (C2)	SRI weedy	Sahel 108	NERICA-L55	Sahel-202	Sahel-202
100	18	Krupnik et al.	2012	3	2008	1	1	2	7	DS	Senegal	Fanaye	16° 32ʹ N	15° 11ʹW	IL	122.8	19.3	0	147.8	22.3	62	Weed	Recommended Management Practices weed-free	Recommended practices (C2)	SRI weed-free	Sahel 108	WAS 161-B-9-2	Sahel-202	Sahel-202
101	18	Krupnik et al.	2012	3	2008	1	1	2	7	DS	Senegal	Fanaye	16° 32ʹ N	15° 11ʹW	IL	122.8	19.3	0	147.8	22.3	62	Weed	Recommended Management Practices weedy	Recommended practices (C2)	SRI weedy	Sahel 108	Jaya	Jaya	Sahel 108
102	18	Krupnik et al.	2012	3	2009	1	1	2	7	WS	Senegal	Fanaye	16° 32ʹ N	15° 11ʹW	IL	122.8	19.3	0	147.8	22.3	62	Weed	Recommended Management Practices weed-free	Recommended practices (C2)	SRI weed-free	Sahel 108	Jaya	NERICA-L55	TOG5681
103	18	Krupnik et al.	2012	3	2009	1	1	2	7	WS	Senegal	Fanaye	16° 32ʹ N	15° 11ʹW	IL	122.8	19.3	0	147.8	22.3	62	Weed	Recommended Management Practices weedy	Recommended practices (C2)	SRI weedy	Sahel 108	Jaya	Jaya	Sahel 108
104	19	Sahrawat	2008	4	1993	1	1	1	4	WS	Ivory Coast	Man	7°2′N	7°4′ W	RL	100	0	100	100	45	100	Fertilizer (P)	NK	Control without external input or nutrient omission (C1)	NPK	IDSA 6	WAB 56-50	WAB 56-125	WAB 56-125
105	19	Sahrawat	2008	4	1993	1	1	1	4	WS	Ivory Coast	Man	7°2′N	7°4′ W	RL	100	45	100	100	180	100	Fertilizer (P)	NPK	Recommended practices (C2)	Additional high P	IDSA 6	WAB 56-125	WAB 56-125	WAB 56-125
106	20	Lamo et al.	2012	3	2008/2009	2	3	1	4	WS	Uganda	Iganga/Masindi/Luweero	NA	NA	RU	0	8.4	16.6	80	8.4	16.6	Fertilizer (N)	PK	Control without external input or nutrient omission (C1)	NPK	NARIC 1	NERICA 4	NARIC 2	NARIC 2
107	20	Lamo et al.	2012	3	2008/2009	2	3	1	4	WS	Uganda	Iganga/Masindi/Luweero	NA	NA	RU	80	8.4	16.6	120	8.4	16.6	Fertilizer (N)	NPK	Recommended practices (C2)	Additional high N	NARIC 1	NARIC 2	NERICA 4	NERICA 4
108	21	Awio et al.	2015	3	2013	1	1	1	10	DS	Uganda	Namulonge	0°32′N	32°34' E	RU	NA	NA	NA	NA	NA	NA	Water	Continuous flooding	Recommended practices (C2)	AWD	K5	P27H2	K5	Nerica 4
109	21	Awio et al.	2015	3	2013	1	1	1	10	DS	Uganda	Namulonge	0°32′N	32°34' E	RU	NA	NA	NA	NA	NA	NA	Water	Continuous flooding without straw	Recommended practices (C2)	Continuous flooding with straw	K5	K5	K5	P33H3
110	21	Awio et al.	2015	3	2013	1	1	1	10	DS	Uganda	Namulonge	0°32′N	32°34' E	RU	NA	NA	NA	NA	NA	NA	Water	AWD without straw	Recommended practices (C2)	AWD with straw	K5	K5	P27H2	P27H2
111	25	Koné et al.	2009	3	1998	1	1	1	5	WS	Nigeria	Ebonye	06°04′N	08°05' E	RU	30	0	50	30	50	50	Fertilizer (P)	NK	Control without external input or nutrient omission (C1)	NPK	WAB56-104	WAB450-24-3-2-P-18-HB	WAB56-104	WAB450-11-1-P-40-HB
112	25	Koné et al.	2009	3	1998	1	1	1	5	WS	Nigeria	Ebonye	06°04′N	08°05' E	RU	30	50	50	30	100	50	Fertilizer (P)	NPK	Recommended practices (C2)	Addition high P	WAB56-104	WAB450-11-1-P-40-HB	WAB450-11-1-P-40-HB	WAB450-11-1-P-40-1-H
113	25	Koné et al.	2009	3	1999	1	1	1	5	WS	Nigeria	Ebonye	06°04′N	08°05' E	RU	30	100	50	30	150	50	Fertilizer (P)	NK	Control without external input or nutrient omission (C1)	NPK	WAB56-104	WAB450-11-1-P-40-HB	WAB450-11-1-P-40-HB	WAB450-1-B-P-38-HB
114	25	Koné et al.	2009	3	1999	1	1	1	5	WS	Nigeria	Ebonye	06°04′N	08°05' E	RU	30	150	50	30	200	50	Fertilizer (P)	NPK	Recommended practices (C2)	Addition high P	WAB56-104	WAB450-11-1-P-40-HB	WAB450-11-1-P-40-1-H	WAB450-11-1-P-40-1-H
115	25	Koné et al.	2009	3	2000	1	1	1	5	WS	Nigeria	Ebonye	06°04′N	08°05' E	RU	30	200	50	30	250	50	Fertilizer (P)	NK	Control without external input or nutrient omission (C1)	NPK	WAB56-104	WAB450-11-1-P-40-1-H	WAB450-11-1-P-40-1-H	WAB450-1-B-P-38-HB
116	25	Koné et al.	2009	3	2000	1	1	1	5	WS	Nigeria	Ebonye	06°04′N	08°05' E	RU	30	250	50	30	300	50	Fertilizer (P)	NPK	Recommended practices (C2)	Addition high P	WAB56-104	WAB450-11-1-P-40-1-H	WAB450-11-1-P-40-1-H	WAB450-1-B-P-38-HB
117	25	Koné et al.	2009	3	1998	1	1	1	5	WS	Nigeria	Ebonye	06°04′N	08°05' E	RU	30	0	50	30	50	50	Fertilizer (P)	NK	Control without external input or nutrient omission (C1)	NPK	WAB56-104	WAB450-24-3-2-P-18-HB	WAB450-11-1-P-40-HB	WAB450-11-1-P-40-HB
118	25	Koné et al.	2009	3	1998	1	1	1	5	WS	Nigeria	Ebonye	06°04′N	08°05' E	RU	30	50	50	30	100	50	Fertilizer (P)	NPK	Recommended practices (C2)	Addition high P	WAB56-104	WAB450-11-1-P-40-HB	WAB450-11-1-P-40-1-H	WAB450-11-1-P-40-1-H
119	25	Koné et al.	2009	3	1999	1	1	1	5	WS	Nigeria	Ebonye	06°04′N	08°05' E	RU	30	100	50	30	150	50	Fertilizer (P)	NK	Control without external input or nutrient omission (C1)	NPK	WAB56-104	WAB450-11-1-P-40-1-H	WAB450-11-1-P-40-HB	WAB450-1-B-P-38-HB
120	25	Koné et al.	2009	3	1999	1	1	1	5	WS	Nigeria	Ebonye	06°04′N	08°05' E	RU	30	150	50	30	200	50	Fertilizer (P)	NPK	Recommended practices (C2)	Addition high P	WAB56-104	WAB450-11-1-P-40-1-H	WAB450-11-1-P-40-HB	WAB56-104
121	25	Koné et al.	2009	3	2000	1	1	1	5	WS	Nigeria	Ebonye	06°04′N	08°05' E	RU	30	200	50	30	250	50	Fertilizer (P)	NK	Control without external input or nutrient omission (C1)	NPK	WAB56-104	WAB450-11-1-P-40-1-H	WAB450-1-B-P-38-HB	WAB450-24-3-2-P-18-HB
122	25	Koné et al.	2009	3	2000	1	1	1	5	WS	Nigeria	Ebonye	06°04′N	08°05' E	RU	30	250	50	30	300	50	Fertilizer (P)	NPK	Recommended practices (C2)	Addition high P	WAB56-104	WAB450-1-B-P-38-HB	WAB450-11-1-P-40-1-H	WAB450-11-1-P-40-1-H
123	31	Toure et al.	2011	3	2005	1	1	1	5	WS	Benin	Abomey-Calavi	06°25′N	02°19' W	RU	43	7.87	14.94	43	7.87	14.94	Weed	One hoe weeding at 21 DAS	Recommended practices (C2)	One hoe weeding at 31 DAS	WAB56-104	CG14	CG14	Nerica 7
124	31	Toure et al.	2011	3	2005	1	1	1	5	WS	Benin	Abomey-Calavi	06°25′N	02°19' W	RU	43	7.87	14.94	43	7.87	14.94	Weed	One hoe weeding at 21 DAS	Recommended practices (C2)	two hoe weeding at 21 and 42 DAS	WAB56-104	CG14	CG14	WAB56-104
125	31	Toure et al.	2011	3	2005	1	1	1	5	WS	Benin	Niaouli	06°44′N	02°08' W	RU	43	7.87	14.94	43	7.87	14.94	Weed	One hoe weeding at 21 DAS	Recommended practices (C2)	One hoe weeding at 31 DAS	WAB56-104	Nerica 1	WAB56-104	WAB56-104
126	31	Toure et al.	2011	3	2005	1	1	1	5	WS	Benin	Niaouli	06°44′N	02°08' W	RU	43	7.87	14.94	43	7.87	14.94	Weed	One hoe weeding at 21 DAS	Recommended practices (C2)	two hoe weeding at 21 and 42 DAS	WAB56-104	Nerica 1	WAB56-104	WAB56-104
127	31	Toure et al.	2011	3	2006	1	1	1	5	WS	Benin	Abomey-Calavi	06°25′N	02°19' W	RU	43	7.87	14.94	43	7.87	14.94	Weed	One hoe weeding at 21 DAS	Recommended practices (C2)	One hoe weeding at 31 DAS	WAB56-104	Nerica 7	WAB56-104	CG14
128	31	Toure et al.	2011	3	2006	1	1	1	5	WS	Benin	Abomey-Calavi	06°25′N	02°19' W	RU	43	7.87	14.94	43	7.87	14.94	Weed	One hoe weeding at 21 DAS	Recommended practices (C2)	two hoe weeding at 21 and 42 DAS	WAB56-104	Nerica 7	WAB56-104	CG14
129	31	Toure et al.	2011	3	2006	1	1	1	5	WS	Benin	Niaouli	06°44′N	02°08' W	RU	43	7.87	14.94	43	7.87	14.94	Weed	One hoe weeding at 21 DAS	Recommended practices (C2)	One hoe weeding at 31 DAS	WAB56-104	Nerica 7	Nerica 7	Nerica 7
130	31	Toure et al.	2011	3	2006	1	1	1	5	WS	Benin	Niaouli	06°44′N	02°08' W	RU	43	7.87	14.94	43	7.87	14.94	Weed	One hoe weeding at 21 DAS	Recommended practices (C2)	two hoe weeding at 21 and 42 DAS	WAB56-104	Nerica 7	WAB56-104	nerica 2
131	32	Aleminew et al	2019	3	2017	2	1	2	3	WS	Ethiopia	Fogera Plain	13°19′N	37°03' E	RL	69	20.1		69	20.1		Fertilizer (N)	Conventional urea	Recommended practices (C2)	Urea supergranule	X-jigna	Edijet	Hiber	Hiber
132	32	Aleminew et al	2019	3	2017	2	1	2	3	WS	Ethiopia	Fogera Plain	13°19′N	37°03' E	RL	69	20.1		69	20.1		Fertilizer (N)	Conventional urea	Recommended practices (C2)	Urea slow release	X-jigna	Edijet	Hiber	Hiber
133	32	Aleminew et al	2019	3	2018	2	1	2	3	WS	Ethiopia	Fogera Plain	13°19′N	37°03' E	RL	69	20.1		69	20.1		Fertilizer (N)	Conventional urea	Recommended practices (C2)	Urea supergranule	X-jigna	Edijet	Hiber	X-jigna
134	32	Aleminew et al	2019	3	2018	2	1	2	3	WS	Ethiopia	Fogera Plain	13°19′N	37°03' E	RL	69	20.1		69	20.1		Fertilizer (N)	Conventional urea	Recommended practices (C2)	Urea slow release	X-jigna	Hiber	Hiber	X-jigna
135	39	Saito et al.	2012	3	2006-2008	1	5	1	9	WS	Benin, Gambia, Guinea, Mali	Cotonou, Bohicon, Lamin, Kankan, Sikasso			RL	0	0	0	60	13	25	Fertilizer (NPK)	Without fertilizer	Control without external input or nutrient omission (C1)	With fertilizer	WAB56-104	Nerica 7	WAB56-104	Nerica 5
136	40	Jones et al.	1997	4	1991/1992	2	2	2	26	WS	Ivory Coast	M'be	5°06′W	7°52' N	RL	40	0	0	100	16	30	Fertilizer (NPK)	Low input	Farmer practice or low input level (C3)	High input	WAB56-104	WAB450-I-B-P-160-HB	WAB450-I-B-P-106-HB	WAB450-24-2-3-P33-HB
137	42	Ekeleme et al.	2008	3	2006/2007	2	2	2	6	WS	Nigeria	Sabon gari	10°48.04′N	12°27.89′E	RL	60	30	30	60	30	30	Weed	Weeded once	Recommended practices (C2)	Weeded twice	WAB 56-104	Nerica 4	Nerica 1	Nerica 1
138	42	Ekeleme et al.	2008	3	2006/2007	2	2	2	6	WS	Nigeria	Tilla	10°35.72′N	12°10.08'E	RL	60	30	30	60	30	30	Weed	Weeded once	Recommended practices (C2)	Weeded twice	WAB 56-104	Nerica 4	Nerica 4	Nerica 2
139	52	Djaman et al.	2019	3	2014	1	1	1	5	WS	Senegal	Ndiaye	16°11′N	16°115'W	IL	46	20	38	115	40	76	Fertilizer (N)	Low NPK + 0.5-0.8 dS m-1	Farmer practice or low input level (C3)	High NPK + 0.5-0.8 dS m-1	FL478	IR29	IR29	IR29
140	52	Djaman et al.	2019	3	2014	1	1	1	5	WS	Senegal	Ndiaye	16°11′N	16°115'W	IL	46	20	38	115	40	76	Fertilizer (N)	Low NPK + 2 dS m-1	Farmer practice or low input level (C3)	High NPK + 2 dS m-1	FL478	IR29	IR29	IR29
141	52	Djaman et al.	2019	3	2014	1	1	1	5	WS	Senegal	Ndiaye	16°11′N	16°115'W	IL	46	20	38	115	40	76	Fertilizer (N)	Low NPK + 3.5 dS m-1	Farmer practice or low input level (C3)	High NPK + 3.5 dS m-1	FL478	Nerica L 29	IR63275-B-1-1-3-3-2	IR63275-B-1-1-3-3-2
142	52	Djaman et al.	2019	3	2014	1	1	1	5	WS	Senegal	Ndiaye	16°11′N	16°115'W	IL	46	20	38	115	40	76	Fertilizer (N)	Low NPK + 0.5-0.8 dS m-1	Farmer practice or low input level (C3)	High NPK + 0.5-0.8 dS m-1	FL478	IR63275-B-1-1-3-3-2	Nerica L 29	Nerica L 29
143	52	Djaman et al.	2019	3	2014	1	1	1	5	WS	Senegal	Ndiaye	16°11′N	16°115'W	IL	46	20	38	115	40	76	Fertilizer (N)	Low NPK + 2 dS m-1	Farmer practice or low input level (C3)	High NPK + 2 dS m-1	FL478	IR29	WAS73-B-B-231-4	WAS73-B-B-231-4
144	52	Djaman et al.	2019	3	2014	1	1	1	5	WS	Senegal	Ndiaye	16°11′N	16°115'W	IL	46	20	38	115	40	76	Fertilizer (N)	Low NPK + 3.5 dS m-1	Farmer practice or low input level (C3)	High NPK + 3.5 dS m-1	FL478	IR29	FL478	Nerica L29
145	52	Djaman et al.	2019	3	2014	1	1	1	5	DS	Senegal	Ndiaye	16°11′N	16°115'W	IL	46	20	38	115	40	76	Fertilizer (N)	Low NPK + 0.5-0.8 dS m-1	Farmer practice or low input level (C3)	High NPK + 0.5-0.8 dS m-1	FL478	WAS73-B-B-231-4	Nerica L 29	Nerica L29
146	52	Djaman et al.	2019	3	2014	1	1	1	5	DS	Senegal	Ndiaye	16°11′N	16°115'W	IL	46	20	38	115	40	76	Fertilizer (N)	Low NPK + 2 dS m-1	Farmer practice or low input level (C3)	High NPK + 2 dS m-1	FL478	Nerica L 29	Nerica L 29	IR29
147	52	Djaman et al.	2019	3	2014	1	1	1	5	DS	Senegal	Ndiaye	16°11′N	16°115'W	IL	46	20	38	115	40	76	Fertilizer (N)	Low NPK + 3.5 dS m-1	Farmer practice or low input level (C3)	High NPK + 3.5 dS m-1	FL478	IR29	Nerica L 29	Nerica L 29
148	52	Djaman et al.	2019	3	2014	1	1	1	5	DS	Senegal	Ndiaye	16°11′N	16°115'W	IL	46	20	38	115	40	76	Fertilizer (N)	Low NPK + 0.5-0.8 dS m-1	Farmer practice or low input level (C3)	High NPK + 0.5-0.8 dS m-1	FL478	WAS73-B-B-231-4	Nerica L 29	Nerica L 29
149	52	Djaman et al.	2019	3	2014	1	1	1	5	DS	Senegal	Ndiaye	16°11′N	16°115'W	IL	46	20	38	115	40	76	Fertilizer (N)	Low NPK + 2 dS m-1	Farmer practice or low input level (C3)	High NPK + 2 dS m-1	FL478	IR63275-B-1-1-3-3-2	IR63275-B-1-1-3-3-2	IR63275-B-1-1-3-3-2
150	52	Djaman et al.	2019	3	2014	1	1	1	5	DS	Senegal	Ndiaye	16°11′N	16°115'W	IL	46	20	38	115	40	76	Fertilizer (N)	Low NPK + 3.5 dS m-1	Farmer practice or low input level (C3)	High NPK + 3.5 dS m-1	FL478	IR29	Nerica L 29	Nerica L 29
151	55	Sahrawat et al.	2002	4	2000	1	1	1	3	DS	Ivory Coast	M'be	5°06′W	7°52' N	IL	0	0	0	100	50	80	Fertilizer (NPK + Zn)	No fertilizer	Control without external input or nutrient omission (C1)	NPK + Zinc	Bouaké 189	CK4	CK4	CG14
152	55	Sahrawat et al.	2002	4	2000	1	1	1	3	WS	Ivory Coast	M'be	5°06′W	7°52' N	IL	0	0	0	100	50	80	Fertilizer (NPK + Zn)	No fertilizer	Control without external input or nutrient omission (C1)	NPK + Zinc	Bouaké 189	CK4	CK4	Bouake 89
153	56	Johnson et al.	1998	6	1995/1996	2	1	2	3	WS	Ivory Coast	M'be	5°06′W	7°52' N	IL	46	20	50	46	20	50	Weed	Weed-free from 0 to 14 DAE with hand weeding	Recommended practices (C2)	One hand weeding at 28 DAE	Moroberekan	IG10	IG10	IG 10
154	48	Vandamme et al.	2016	3	2012	1	1	1	39	WS	Benin	Bohicon			RU	80	0	50	80	30	50	Fertilizer (P)	Minus P	Control without external input or nutrient omission (C1)	plus P	Nerica 4	Kasalath	Kasalath	Nerica 4
155	48	Vandamme et al.	2016	3	2012	1	1	1	39	WS	The Gambia	Yundun			RU	80	0	50	80	30	50	Fertilizer (P)	Minus P	Control without external input or nutrient omission (C1)	plus P	Nerica 4	Kathiyan1	IR82635-B-B-143-1	NERICA3
156	48	Vandamme et al.	2016	3	2012	1	1	1	40	WS	Benin	Cotonou			RU	80	0	50	80	30	50	Fertilizer (P)	Minus P	Control without external input or nutrient omission (C1)	plus P	Nerica 4	SADRITORMISRI	NERICA1	NERICA1
157	48	Vandamme et al.	2016	3	2012	1	1	1	40	WS	Benin	Cotonou			RL	80	0	50	80	30	50	Fertilizer (P)	Minus P	Control without external input or nutrient omission (C1)	plus P	Nerica 4	DJ123	IR64	NERICA 4
158	48	Vandamme et al.	2016	3	2012	1	1	1	50	WS	Nigeria	Ibadan			RL	80	0	50	80	30	50	Fertilizer (P)	Minus P	Control without external input or nutrient omission (C1)	plus P	FARO 44	SIGADIS	WITA4	PH218-5-3-8-3
159	48	Vandamme et al.	2016	3	2012	1	1	1	21	WS	Benin	Cotonou			RU	80	0	50	80	30	50	Fertilizer (P)	Minus P	Control without external input or nutrient omission (C1)	plus P	Nerica 4	DJ123	DJ123	ITA257
160	48	Vandamme et al.	2016	3	2012	1	1	1	12	WS	Benin	Cotonou			RU	80	0	50	80	30	50	Fertilizer (P)	Minus P	Control without external input or nutrient omission (C1)	plus P	Nerica 4	MUDGO	MUDGO	DJ123
161	48	Vandamme et al.	2016	3	2012	1	1	1	12	WS	Benin	Cotonou			RU	80	0	50	80	30	50	Fertilizer (P)	Minus P	Control without external input or nutrient omission (C1)	plus P	Nerica 4	KALUBALAVEE	MUDGO	MUDGO
162	48	Vandamme et al.	2016	3	2012	1	1	1	33	WS	Benin	Bohicon			RU	80	0	50	80	30	50	Fertilizer (P)	Minus P	Control without external input or nutrient omission (C1)	plus P	Nerica 4	Kasalath	DJ123	IR64
163	48	Vandamme et al.	2016	3	2013	1	1	1	33	WS	Burkina Faso	Barako-Ba			RU	80	0	50	80	30	50	Fertilizer (P)	Minus P	Control without external input or nutrient omission (C1)	plus P	Nerica 4	Kasalath	COARSE	MUDGO
164	48	Vandamme et al.	2016	3	2013	1	1	1	33	WS	Nigeria	Ikenne			RU	80	0	50	80	30	50	Fertilizer (P)	Minus P	Control without external input or nutrient omission (C1)	plus P	Nerica 4	IR83399-B-B-52-1	ITA257	ITA257
165	48	Vandamme et al.	2016	3	2013	1	1	1	33	WS	Benin	Cotonou			RU	80	0	50	80	30	50	Fertilizer (P)	Minus P	Control without external input or nutrient omission (C1)	plus P	Nerica 4	NERICA1	IR82635-B-B-93-2	KALUBALAVEE
166	48	Vandamme et al.	2016	3	2013	1	1	1	45	WS	Tanzania	Dakawa			RL	80	0	50	80	30	50	Fertilizer (P)	Minus P	Control without external input or nutrient omission (C1)	plus P	SARO5	PH228-5	TEQING	TEQING
167	48	Vandamme et al.	2016	3	2014	1	1	1	45	WS	Tanzania	Dakawa			RL	80	0	50	80	30	50	Fertilizer (P)	Minus P	Control without external input or nutrient omission (C1)	plus P	SARO5	SARO5	SARO5	IR74
168	60	Sahrawat	2005	4	1995/1998	4	1	4	3	WS	Ivory Coast	Korhogo			RL	0	50	80	100	50	80	Fertilizer (NPK)	Without fertilizer	Control without external input or nutrient omission (C1)	NPK	Bouake 189	CK 4	CK4	TOX 3069-66-2-1-6
169	60	Sahrawat	2005	4	1995/1998	4	1	4	3	WS	Ivory Coast	Korhogo			RL	100	50	80	100	50	80	Fertilizer (NPK)	NPK	Recommended practices (C2)	NPK+Zn (10 kg/ha)	Bouake 189	CK4	CK4	CK4
170	63	Abera et al.	2021	3	2016	1	1	1	9	WS	Ethiopia	Fogera Plain	11°58′N	37°41'E	RL	69	23	0	69	23	0	Crop establishment (sowing method)	Direct seeding	Farmer practice or low input level (C3)	Transplanting	X-jigna	Yun-Keng	Yun-Keng	IR 64
171	63	Abera et al.	2021	3	2017	1	1	1	9	WS	Ethiopia	Fogera Plain	11°58′N	37°41'E	RL	69	23	0	69	23	0	Crop establishment (sowing method)	Direct seeding	Farmer practice or low input level (C3)	Transplanting	X-jigna	Yun-Keng	Yun-Keng	Sim 2 Sumadel
172	67	Sahrawat et al.	2001b	4	1993	1	1	1	4	WS	Ivory Coast	Man	7.2°N	7.4°w	RL	100	0	100	100	135	100	Fertilizer (P)	Without P fertilizer	Control without external input or nutrient omission (C1)	With P fertilizer	IDSA 6	WAB 56-50	WAB 56-125	WAB 56-125
173	67	Sahrawat et al.	2001b	4	1994	1	1	1	4	WS	Ivory Coast	Man	7.2°N	7.4°w	RL	100	0	100	100	135	100	Fertilizer (P)	Without P fertilizer	Control without external input or nutrient omission (C1)	With P fertilizer	IDSA 6	WAB 56-125	WAB 56-125	WAB 56-104
174	67	Sahrawat et al.	2001b	4	1995	1	1	1	4	WS	Ivory Coast	Man	7.2°N	7.4°w	RL	100	0	100	100	135	100	Fertilizer (P)	Without P fertilizer	Control without external input or nutrient omission (C1)	With P fertilizer	IDSA 6	WAB 56-125	WAB 56-125	IDSA 6
175	67	Sahrawat et al.	2001b	4	1996	1	1	1	4	WS	Ivory Coast	Man	7.2°N	7.4°w	RL	100	0	100	100	135	100	Fertilizer (P)	Without P fertilizer	Control without external input or nutrient omission (C1)	With P fertilizer	IDSA 6	WAB 56-50	WAB 56-125	WAB 56-125
176	67	Sahrawat et al.	2001b	4	1998	1	1	1	4	WS	Ivory Coast	Man	7.2°N	7.4°w	RL	100	0	100	100	135	100	Fertilizer (P)	Without P fertilizer	Control without external input or nutrient omission (C1)	With P fertilizer	IDSA 6	WAB 56-50	WAB 56-125	WAB 56-125
177	71	Sahrawat	2000	4	1992	1	1	2	4	WS	Ivory Coast	Man	7.2°N	7.4°w	RL	100	0	0	100	90	0	Fertilizer (P)	N alone	Control without external input or nutrient omission (C1)	NP	IDSA 6	WAB 56-125	WAB 56-50	WAB 56-50
178	72	AfricaRice	unpublished a	4	2020	1	1	1	3	DS	Senegal	Ndiaye	16°11′N	16°115'W	IL	120	26	50	120	26	50	Fertilizer (NPK)	NPK under saline soil	Recommended practices (C2)	NPK + gypsum + Zinc under saline soil	Sahel 108	Saltol	Saltol	Saltol
179	72	AfricaRice	unpublished a	4	2020	1	1	1	3	DS	Senegal	Ndiaye	16°11′N	16°115'W	IL	120	26	50	120	26	50	Fertilizer (NPK)	NPK under non-saline soil	Recommended practices (C2)	NPK + gypsum + Zinc under non-saline soil	Sahel 108	ISRIZ10	Saltol	Sahel 108
180	72	AfricaRice	unpublished a	4	2020	1	1	1	3	WS	Senegal	Ndiaye	16°11′N	16°115'W	IL	120	26	50	120	26	50	Fertilizer (NPK)	NPK under saline soil	Recommended practices (C2)	NPK + gypsum + Zinc under saline soil	Sahel 108	Saltol	ISRIZ10	ISRIZ10
181	72	AfricaRice	unpublished a	4	2020	1	1	1	3	WS	Senegal	Ndiaye	16°11′N	16°115'W	IL	120	26	50	120	26	50	Fertilizer (NPK)	NPK under non-saline soil	Recommended practices (C2)	NPK + gypsum + Zinc under non-saline soil	Sahel 108	ISRIZ10	ISRIZ10	Saltol
182	73	AfricaRice	unpublished b	4	2020	1	1	1	4	WS	Senegal	Fanaye	16° 32ʹ N	15° 11ʹW	IL	120	26	50	180	52	100	Fertilizer (NPK)	Recommended fertilizer rate (120-26-50)	Recommended practices (C2)	High input (180-52-100)	Sahel 108	[Sahel 108]-1	[Sahel 108]-2	ISRIZ09
183	73	AfricaRice	unpublished b	4	2020	1	1	1	4	DS	Senegal	Fanaye	16° 32ʹ N	15° 11ʹW	IL	120	26	50	180	52	100	Fertilizer (NPK)	Recommended fertilizer rate (120-26-50)	Recommended practices (C2)	High input (180-52-100)	Sahel 108	[Sahel 108]-1	[Sahel 108]-1	ISRIZ09
184	73	AfricaRice	unpublished b	4	2020	1	1	1	4	WS	Senegal	Ndiaye	16°11′N	16°115'W	IL	120	26	50	180	52	100	Fertilizer (NPK)	Recommended fertilizer rate (120-26-50)	Recommended practices (C2)	High input (180-52-100)	Sahel 108	[Sahel 108]-1	[Sahel 108]-2	ISRIZ09
185	73	AfricaRice	unpublished b	4	2020	1	1	1	4	DS	Senegal	Ndiaye	16°11′N	16°115'W	IL	120	26	50	180	52	100	Fertilizer (NPK)	Recommended fertilizer rate (120-26-50)	Recommended practices (C2)	High input (180-52-100)	Sahel 108	[Sahel 108]-1	[Sahel 108]-2	[Sahel 108]-2
186	75	Samejima et al.	2021	4	2015	1	1	1	3	WS	Kenya	Mwea	0°39′ S	37°22′ E	RL	57	19	57	114	38	57	Fertilizer (N)	Low N	Farmer practice or low input level (C3)	High N	BW196	BW196	Nerica 1	Nerica 1
187	76	Diatte et al.	2019	3	2017	1	1	1	3	WS	Senegal	Bouteum			RL	NA	NA	NA	NA	NA	NA	Organic amendment (Biochar, compost)	Zero amendment under saline soil	Control without external input or nutrient omission (C1)	Biochar unde saline soil	War 1	Rock5	War 77	WAR 77
188	76	Diatte et al.	2019	3	2017	1	1	1	3	WS	Senegal	Bouteum			RL	NA	NA	NA	NA	NA	NA	Organic amendment (Biochar, compost)	Zero amendment under saline soil	Control without external input or nutrient omission (C1)	Compost unde saline soil	War 1	Rock5	Rock5	Rock5
189	76	Diatte et al.	2019	3	2017	1	1	1	3	WS	Senegal	Bouteum			RL	NA	NA	NA	NA	NA	NA	Organic amendment (Biochar, compost)	Zero amendment under non-saline soil	Control without external input or nutrient omission (C1)	Biochar unde non-saline soil	War 1	War 77	War 1	War1
190	76	Diatte et al.	2019	3	2017	1	1	1	3	WS	Senegal	Bouteum			RL	NA	NA	NA	NA	NA	NA	Organic amendment (Biochar, compost)	Zero amendment under non-saline soil	Control without external input or nutrient omission (C1)	Biochar unde non-saline soil	War 1	War 77	War 1	War 1
191	77	Ceesay	2004	3	2000	1	1	1	4	WS	The Gambia	Brikama			RU	0	0	0	40	40	40	Fertilizer (NPK)	Zero fertilizer	Control without external input or nutrient omission (C1)	Low input	WAB56‐50	WAB56‐50	WAB377‐B	WAB377‐B
192	77	Ceesay	2004	3	2000	1	1	1	4	WS	The Gambia	Brikama			RU	40	40	40	80	40	40	Fertilizer (NPK)	Zero fertilizer	Control without external input or nutrient omission (C1)	High input	WAB56‐50	WAB56‐50	WAB377‐B	WAB377‐B
193	77	Ceesay	2004	3	2000	1	1	1	4	WS	The Gambia	Brikama			RU	40	40	40	80	40	40	Fertilizer (NPK)	Low input	Control without external input or nutrient omission (C1)	High input	WAB56‐50	WAB377‐B	WAB377‐B	WAB56‐50
194	77	Ceesay	2004	3	2001	1	1	1	4	WS	The Gambia	Brikama			RU	0	0	0	40	40	40	Fertilizer (NPK)	Zero fertilizer	Control without external input or nutrient omission (C1)	Low input	WAB56‐50	WAB56‐125	WAB56‐125	WAB377‐B
195	77	Ceesay	2004	3	2001	1	1	1	4	WS	The Gambia	Brikama			RU	40	40	40	80	40	80	Fertilizer (NPK)	Zero fertilizer	Control without external input or nutrient omission (C1)	High input	WAB56‐50	WAB56‐125	WAB56‐50	WAB56‐50
196	77	Ceesay	2004	3	2001	1	1	1	4	WS	The Gambia	Brikama			RU	40	40	40	40	40	80	Fertilizer (NPK)	Low input	Control without external input or nutrient omission (C1)	High input	WAB56‐50	WAB56‐125	WAB56‐50	WAB56‐50
197	77	Ceesay	2004	3	2002	1	1	1	4	WS	The Gambia	Brikama			RU	0	0	0	40	40	40	Fertilizer (NPK)	Zero fertilizer	Control without external input or nutrient omission (C1)	Low input	WAB56‐50	WAB56‐125	Peking	Peking
198	77	Ceesay	2004	3	2002	1	1	1	4	WS	The Gambia	Brikama			RU	40	40	40	80	40	40	Fertilizer (NPK)	Zero fertilizer	Control without external input or nutrient omission (C1)	High input	WAB56‐50	WAB56‐125	WAB56‐125	WAB56‐125
199	77	Ceesay	2004	3	2002	1	1	1	4	WS	The Gambia	Brikama			RU	40	40	40	80	40	40	Fertilizer (NPK)	Low input	Control without external input or nutrient omission (C1)	High input	WAB56‐50	Peking	WAB56‐125	WAB377‐B
200	77	Ceesay	2004	3	2002	1	1	1	3	WS	The Gambia	Sapu			RU	70	30	30	70	30	30	Crop establishment (planting density)	20 cm x 20 cm	Control without external input or nutrient omission (C1)	30 cm x 30 cm	BG 90-2	ITA 306	ITA 306	ITA 306
201	77	Ceesay	2004	3	2002	1	1	1	3	WS	The Gambia	Sapu			RU	70	30	30	70	30	30	Crop establishment (planting density)	20 cm x 20 cm	Control without external input or nutrient omission (C1)	40 cm x 40 cm	BG 90-2	ITA 306	ITA 306	ITA 306
202	78	Goita et al.	2017	3	NA	1	1	1	4	WS	Mali	Tombouctou			RU	101	0	0	101	0	0	Crop establishment (sowing time)	Late sowing	Farmer practice or low input level (C3)	Early sowing	Nionoka	Satura	Satura	Satura
203	79	Carsky and Masajo	1999	2	1986/1987	2	1	2	5	WS	Nigeria	Bida			RU	15	15	15	90	60	60	Fertilizer (NPK)	Good water control and low fertilizer rate in upper fringe	Farmer practice or low input level (C3)	Good water control and High fertilizer rate in upper fringe	Faro 10	Faro 27	Faro 27	Faro 27
204	79	Carsky and Masajo	1999	2	1986/1987	2	1	2	5	WS	Nigeria	Bida			RU	15	15	15	90	60	60	Fertilizer (NPK)	Good water control and Low fertilizer rate in lower fringe	Farmer practice or low input level (C3)	Good water control and High fertilizer rate in lower fringe	Faro 10	Faro 10	ITA 306	ITA 306
205	79	Carsky and Masajo	1999	2	1986/1987	2	1	2	5	WS	Nigeria	Bida			RU	15	15	15	90	60	60	Fertilizer (NPK)	Good water control and Low fertilizer rate in middle fringe	Farmer practice or low input level (C3)	Good water control and High fertilizer rate in middle fringe	Faro 10	Faro 10	ITA 306	Faro 10
206	79	Carsky and Masajo	1999	2	1986/1987	2	1	2	5	WS	Nigeria	Bida			RU	15	15	15	90	60	60	Fertilizer (NPK)	Good water control and Low fertilizer rate in upper fringe	Farmer practice or low input level (C3)	Good water control and High fertilizer rate in upper fringe	Faro 10	Faro 27	Faro 10	Faro 10
207	79	Carsky and Masajo	1999	2	1986/1987	2	1	2	4	WS	Nigeria	Bida			RU	15	15	15	90	60	60	Fertilizer (NPK)	moderate water control and Low fertilizer in lower fringe	Farmer practice or low input level (C3)	moderate water control and high fertilizer in lower fringe	Faro 10	Faro 10	ITA 212	ITA 212
208	79	Carsky and Masajo	1999	2	1986/1987	2	1	2	4	WS	Nigeria	Bida			RU	15	15	15	90	60	60	Fertilizer (NPK)	moderate water control and Low fertilizer rate in bottom fringe	Farmer practice or low input level (C3)	moderate water control and high fertilizer rate in bottom fringe	Faro 10	ITA 306	ITA 306	Faro 10
209	79	Carsky and Masajo	1999	2	1986/1987	2	1	2	4	WS	Nigeria	Bida			RU	15	15	15	90	60	60	Water	Moderate water control in lower fringe	Farmer practice or low input level (C3)	Good water control in lower fringe	Faro 10	Faro 10	Faro 10	Faro 27
210	79	Carsky and Masajo	1999	2	1986/1987	2	1	2	4	WS	Nigeria	Bida			RU	15	15	15	90	60	60	Water	Moderate water control in bottom fringe	Farmer practice or low input level (C3)	Good water control in bottom fringe	Faro 10	ITA 306	Faro 27	Faro 27
211	79	Carsky and Masajo	1999	2	1986/1987	2	1	2	4	WS	Nigeria	Bida			RU	15	15	15	90	60	60	Water	Moderate water control in lower fringe	Farmer practice or low input level (C3)	Good water control in lower fringe	Faro 10	ITA 212	ITA 306	ITA 306
212	79	Carsky and Masajo	1999	2	1986/1987	2	1	2	4	WS	Nigeria	Bida			RU	15	15	15	90	60	60	Water	Moderate water control in bottom fringe	Farmer practice or low input level (C3)	Good water control in bottom fringe	Faro 10	ITA 306	Faro 10	Faro 27
